# Supplementary material for: A Flexible, Implantable, Bioelectronic Electroporation Device for Targeted Ablation of Seizure Foci in the Mouse Brain
Source: Sensors (Basel). 2024 Dec 24;25(1):4. doi: 10.3390/s25010004 (PMC11722952; doi:10.3390/s25010004)
Supplement: Supplementary file 1 [file sensors-25-00004-s001.zip]

Archive with 1 entries (1 files):
- sensors-3348365-supplementary.avi
